# Supplementary material for: Changes in the small noncoding RNA transcriptome in osteosarcoma cells
Source: J Orthop Surg Res. 2023 Nov 24;18:898. doi: 10.1186/s13018-023-04362-8 (PMC10675919; doi:10.1186/s13018-023-04362-8)
Supplement: Supplementary file 1 — Additional file 1. Table S1. [file 13018_2023_4362_MOESM1_ESM.xlsx]

## Sheet: Sheet1
Primer ID	Sequence
ENST00000390842.1 F	TCCTTACCTATGTTTGGAGGACAGT
ENST00000390842.1 R	GTGAGACCTGATTATGAAGCAGACA
ENST00000408418.1 F	GAGCACCAGAAACCACTAGAAGGAA
ENST00000408418.1 R	GCAGCCAAGCAACACCAAGG
ENST00000391256.1 F	AGCGCCTTAAGAGGCTAACA
ENST00000391256.1 R	ACAGGATCCAGAGAGGGGTT
ENST00000630737.1 F	GCAGACCCAGCTTGTCAGAT
ENST00000630737.1 R	ATGTTGCTTGCTGCCAAAGG
ENST00000363626.1 F	CCGTTTGGAGGGCAGATAGAACAT
ENST00000363626.1 R	TCAGATAGGAGCAATCAGGGTGTTG
ENST00000383907.1 F	TGCACAGTGAACACCCAAGT
ENST00000383907.1 R	CTAGCACAGGGTCAAAGCCA
ENST00000391076.1 F	ATGTTCATCAAATGTCTGACCTG
ENST00000391076.1 R	TTAACTTGTCTACATGCTCATTTCA
ENST00000384737.1 F	GTGCACATTTCATTGACCTGCT
ENST00000384737.1 R	CTGAAGGAGACTGGCAGCAT
ENST00000384390.1 F	AAACCATTCGTAGTTTCCACCAGAA
ENST00000384390.1 R	GCTCAAACATCCAAGGAAGGAACTG
ENST00000363202.1 F	CCTGGGTGATGATAAGCAAATGATG
ENST00000363202.1 R	AAGCCGAGTATGACCTTCACATTC
ENST00000383906.1 F	TACCCCATGCCAGAGCAAAC
ENST00000383906.1 R	CAATGGTTCGGGGACACAGT
ENST00000391232.1 F	TGGAACTGAATCTAAGTGATCTGAC
ENST00000391232.1 R	TGTCTCAGTGGTAGTGACGA
ENST00000384550.1 F	TGGATATGATGACTGATTACCTGAG
ENST00000384550.1 R	GGATCAGAACTTGACTATCTAGAGG
ENST00000628177.1 F	GCTTTGACTTCTGACACCTCG
ENST00000628177.1 R	GCACGTGCAGTTTTCATACG
ENST00000386967.1 F	ACCTGTGACTGTTGATGTGGA
ENST00000386967.1 R	CAGCCAGTACGAATACGCGA
ENST00000383884.1 F	GCTATCTGAGAGATGGTGATGACA
ENST00000383884.1 R	TGCATCAGCGATCTTGGTGG
ENST00000628590.1 F	GAGCATGTGCTTGCGCATAA
ENST00000628590.1 R	GTCGCTCGCGGTTAAAAAGG
ENST00000408314.1 F	CCTCCATGATGTCCAGCACT
ENST00000408314.1 R	GTGTCCTCAGTGGCAGTCG
ENST00000364632.1 F	TGATGCCTCTGATGAAGCCT
ENST00000364632.1 R	CTCTTTCCATGAGGGCCATTG
ENST00000391007.1 F	GTGATCTGACTCATTCGTCACT
ENST00000391007.1 R	CTCAATGTTGTCTCAGTGGTAGT
ENST00000363961.1 F	TGGCCTGAAATTACTGTGAAGAG
ENST00000363961.1 R	ACTCAGTGTTAAAAAGCTCGGT
ENST00000383903.1 F	GCTTTGACTTCTGACACCTCG
ENST00000383903.1 R	GCACGTGCAGTTTTCATACG
ENST00000384262.1 F	CATCATTCTGAAAGAACGTGTGG
ENST00000384262.1 R	TGTGCTCAGTCATTAGTTTTCCA
ENST00000363409.1 F	TGATGACTACTGTTAGTGTATGAGT
ENST00000363409.1 R	TGGACCTCAGAGTTTCAGACA
ENST00000363345.2 F	ACCAGTGATGAATATCATGGGGTT
ENST00000363345.2 R	CCTCAGAGTTGCAGATGGGT
ENST00000363610.1 F	TCGATGATGACTGCTGGTGG
ENST00000363610.1 R	AGTTCTAGACACGTATTCATCGCA
ENST00000364830.2 F	TGAGTATTCTGGGGTGTCTGA
ENST00000364830.2 R	TGGACCTCAGAGTTACAGGGT
ENST00000363762.1 F	ATGAGTATGCGTGGGGCATC
ENST00000363762.1 R	ACCTCAGAGATACAGACAGGGT
ENST00000365400.1 F	CCGGCGTATGAGTCTTGGAT
ENST00000365400.1 R	ACCTCAGAGTTCCAGACACG
ENST00000363536.1 F	GATGATGACTACTGGTGGCGT
ENST00000363536.1 R	ACCTCAGAGTTCCAGACACG
ENST00000364699.1 F	TGGCATTGGAGTTATGGACGA
ENST00000364699.1 R	GGACCTCAGAGTTTCAGACACA
ENST00000363742.1 F	TCGATGATGACTACTGGTGGC
ENST00000363742.1 R	TCGCAAAAGACTCATACGCC
ENST00000365080.1 F	TGATGAGTACCCTGGGGTGT
ENST00000365080.1 R	TGGACCTCAGAGTTATAGGGTT
ENST00000606412.1 F	ATGACCACTGGTGGCGTATG
ENST00000606412.1 R	ACCTCAGAGTTCCAGACACG
ENST00000363497.1 F	TGAGATTGGAGGGTGTCTGA
ENST00000363497.1 R	GGACCTCAGAGTTACAGATGGC
ENST00000364969.1 F	AATGATGACCACTGGTGGCG
ENST00000364969.1 R	CATCGTCCATGACTCAAACGC
ENST00000364687.1 F	ATGACCACTGGTGGCGTATG
ENST00000364687.1 R	GACCTCAGAGTTCCAGACACA
ENST00000362705.1 F	TGACTGGTGGCGTATGAGTC
ENST00000362705.1 R	GGACCTCAGACTTCCAGACC
ENST00000363543.1 F	CGATGATGAGCACTGGTGGA
ENST00000363543.1 R	ACCTCAGAGTTCCAGACACG
ENST00000458974.1 F	TGGACCAATGATGAGACAGTGTT
ENST00000458974.1 R	GGACCTCAGTGTTTTGTGCAG
ENST00000365029.1 F	CGATGGTGACTGTTGATGGC
ENST00000365029.1 R	ACAGACCTCAGAGTTCCAGA
ENST00000365423.1 F	CTACCGGTGGCGTATGAGTC
ENST00000365423.1 R	GACCTCAGAGTTCCAAACACG
ENST00000364370.1 F	GCTGGTGGCGTATGAGTCTT
ENST00000364370.1 R	ACCTCAGAGTTCCAGACACG
ENST00000364802.1 F	CCAATGATGAGTACCATGGGGT
ENST00000364802.1 R	GGACCTCAGAATTGCATATGGG
ENST00000516810.1 F	GCTCACTTTGGCAGCACATATAACT
ENST00000516810.1 R	GGGCCATGCTAATCTTCTCTGC
ENST00000516552.1 F	TGAATAATACAGAGGTTAGCATGGC
ENST00000516552.1 R	AAATTTGTGCCATCCATGTGCAGA
ENST00000516312.1 F	AGTATCATGGCTTCTGCACAAGGA
ENST00000516312.1 R	AATATGGAATGCTTCACGAATTGGC
ENST00000363411.1 F	GTGCTTGCTTACACAGCATGTTTA
ENST00000363411.1 R	GCCCATGCTAATCTTCTCTGTATCA
ENST00000610976.1 F	CCAGGGCGAGGCTTATCCATTG
ENST00000610976.1 R	ATGCAGTCGAGTTTCCCACATTTG
ENST00000364127.1 F	AACTGGCAAGGGAAATAACATGATC
ENST00000364127.1 R	AGCACATCCACAATGCAAGAGAC
ENST00000515980.1 F	GCAGTAGCAGTATTATAGCCAGTGA
ENST00000515980.1 R	TTAGAATAGTTCCTGAAAGGCAGGG
ENST00000365255.1 F	CCCAGGGCGAGGTTTATCCATTG
ENST00000365255.1 R	CCACTACCATAAGTCACGCAGTTCA
ENST00000516830.1 F	TCTGTTGCCCAGGCTGGAGT
ENST00000516830.1 R	AGGTTGCAGTGAGCCGAGATTG
ENST00000516068.1 F	GGCAGTGGTTCATTCCTGTAATCCT
ENST00000516068.1 R	AACTCCTGGGTTCAAGCGATCTG
ENST00000620626.1 F	AGCCAATGAGGTTTGTCCAATGTAC
ENST00000620626.1 R	GAGTGCTGGGATTATAGGCGTGAG
ENST00000362512.1 F	GGGTAAAGGTCGCCCTCAAG
ENST00000362512.1 R	CAAAGTAGGCGGGTCACCTT
ENST00000516209.1 F	TTTGAGATGGAGTTTCCCTCTTGTC
ENST00000516209.1 R	AGCTGAGATTGCGCCATTGC
ENST00000410431.1 F	CCAATGAGATTTATCCGAGGTGTGA
ENST00000410431.1 R	ACCGTGCCCAGCCTATGATTT
ENST00000613402.1 F	GGATTACAGGCGTGAGCCACTA
ENST00000613402.1 R	TGTCATCCTTCTGCTAATCTTCCCT
ENST00000516403.1 F	TCTGTCACCCAGGCTGGAGT
ENST00000516403.1 R	TCAAGGCTGAAGTGAGCTGAGATT
ENST00000411266.1 F	GGGGAGATAAGAGAAACCAGAGAC
ENST00000411266.1 R	GCACCACACTCTTTTCTGGC
ENST00000516608.1 F	TTAGAATTTGTCTAGCAGGGCCAGG
ENST00000516608.1 R	TGGGATTACAGGCGTGAGCCA
ENST00000411041.1 F	GGCTAAGACCAAGTGTAGTATCTGT
ENST00000411041.1 R	GTGTGGAGTGGATGAAGCAAGC
ENST00000410344.1 F	TTTGGAGCAGGGAGATAGAATAGGC
ENST00000410344.1 R	GCAATACCAGGTCGATGTGTGAAG
ENST00000362477.1 F	GAAACGAGTGTGAGTCTGAAACCAA
ENST00000362477.1 R	GCCCTGCTAAGAAACGCAAGG
ENST00000384610.1 F	AGATACGATGATCACGAAGGTGGTT
ENST00000384610.1 R	CGGAGTGCAATGGATAAGCCTCT
ENST00000383858.1 F	CCAGGGCGAGGCTTATCCATTG
ENST00000383858.1 R	ATGCAGTCGAGTTTCCCACATTTG
ENST00000410144.1 F	TGGAGCAGAGAGATGGAATAGAAGC
ENST00000410144.1 R	ACTGTTCCTGGAGGTACTGCAATAC
ENST00000410533.1 F	TTGGAGCAGGGAGATGGGATAGG
ENST00000410533.1 R	GCAATACCTGGAGTGGACAGAGTAA
ENST00000362443.1 F	ACACACAGGAAAGTGTACAAAACA
ENST00000362443.1 R	ACATGGGTCTGCTTTCTGTTA
ENST00000606534.1 F	TGGAACGATACAGAGAAGATTAGCA
ENST00000606534.1 R	CATGAATTTGTGTGTCATCCTTGTG
ENST00000384273.1 F	CGCTCACTTTGGCAGCACATAT
ENST00000384273.1 R	GCCATGCTAATCTTCTCTGTATCGT
ENST00000363925.1 F	GCAGTATCGTAGCCAATGAGGTCTA
ENST00000363925.1 R	AATTGCCAGTGCCGACTATATTGC
ENST00000363684.1 F	TGCTCGCTTCAGAAGCACATATACT
ENST00000363684.1 R	AGGTGCCATGCTAATCTTCTCTGT
ENST00000410395.1 F	AATTGGAACGATACAGAGACTAGCA
ENST00000410395.1 R	GCATGTCATACTTGCACAGGGAT
ENST00000384630.1 F	CTCGCTTCGGCAGCACATATACTAA
ENST00000384630.1 R	GCTTCACAAACTTGCGTGTCATCC
ENST00000364102.1 F	TTCCGTGGAGAGAAACAAATCAGT
ENST00000364102.1 R	CCCAGGGCAAGGCTTACAAA
ENST00000365668.1 F	GCAGTATCGTAGCCAATGAGGTT
ENST00000365668.1 R	TGCCAATGCCGACTATATTTCAAGT
ENST00000384105.1 F	ATACAGAGAAGATTAGCACAGTCCC
ENST00000384105.1 R	AATATGGAACGCTTCACGAATTTGC
ENST00000605806.1 F	GGGCGAGGCTTATCCATTGC
ENST00000605806.1 R	CCCACTACCACAAATTATGCAGTCA
ENST00000362692.1 F	TCGCTTCGGCAGCACATATACTA
ENST00000362692.1 R	GCCATGCTAATCTTCTCTGTATCGT
ENST00000515945.1 F	AGAACAACATCGAGAAGATGAGCGT
ENST00000515945.1 R	GTGTGTGCCAGCCTGTGTAGGT
ENST00000606801.1	GAACACTGCAGAGAAGATTAGCATGG
ENST00000459581.1	TGTCTAGCAGGTTTTCCAATCTTCACT
ENST00000636441.1	CACATCTCAGCCTTTTGGCTAAGATC
ENST00000516128.1	GGAATTTGTCTAGCAGGTCTTCTTGT
ENST00000458811.1	AGAATTTGTCTAGTAGGCTTTCTGGC
ENST00000410856.1	ATCGCTTCTCGGCCTTTTGG
ENST00000516288.1	TGGAACGATACAGAGAAGACTAGCATG
hsa-novel-95-mature	CGAGGACCATCACAGGCTGA
hsa-novel-270-mature	CGTGAGTGTACTTGCCCAGACT
hsa-novel-119-mature	TCTGCAGCCACTGCTCCT
hsa-novel-118-mature	TCGCGTGTGTGGGTGTACTTTT
hsa-novel-120-mature	CCGCCTGGCTATTTCCTTGCT
hsa-novel-334-mature	CGCAGAGCTTATGAGGGAGGA
hsa-novel-346-mature	CGCGCGTCTCCTTGAGAACTATTT
hsa-novel-305-mature	GCGCGAAAGTGATCAAGGTTGACA
hsa-novel-207-mature	CGCCGCAGATTCTGGATTTCTACC
hsa-novel-281-mature	CCGCGCAGATTCTGGATTTCTACC
hsa-novel-338-mature	CCGCCGCGCCAAAATATTTAACTCT
hsa-novel-344-mature	CGCGCGAAAGGATTTGAAGAGACT
hsa-novel-339-mature	CGCGCGTATTGTTGGAGTTCCT
hsa-novel-320-mature	GCCGCGAGAGCTTCTGAAGAAATT
hsa-novel-233-mature	GCCGCGCTGGATAATCTCTAACTTCT
hsa-novel-267-mature	CGCTTGGACCTGAAGGTGGA
hsa-novel-303-mature	CGCCGTCGTAAATGGACAAGAGG
hsa-novel-113-mature	GCAGTGCCTGGAACATTGCC
hsa-novel-255-mature	GCCGCGAACTAAAATGAAGCCAGA
hsa-novel-347-mature	GCGCGTCTCTGGATCATGTTTCT
hsa-novel-6-mature	CCGGCGCCAATATAGTAAGACCAC
hsa-miR-1185-1-3p	CGCGATATACAGGGGGAGACTCTTAT
hsa-miR-299-5p	CGTGGTTTACCGTCCCACATACAT
hsa-miR-1197	CGCGTAGGACACATGGTCTACTTCT
hsa-miR-433-3p	ATCATGATGGGCTCCTCGGTG
hsa-miR-323b-3p	TCCCAATACACGGTCGACCTCTT
hsa-miR-431-5p	TATATGTCTTGCAGGCCGTCATGCA
hsa-miR-337-5p	GCGAACGGCTTCATACAGGAGTT
hsa-miR-487a-3p	CGCAATCATACAGGGACATCCAGTT
hsa-miR-432-5p	CTCTTGGAGTAGGTCATTGGGTGG
hsa-miR-154-3p	CGCGAATCATACACGGTTGACCTATT
hsa-miR-654-5p	TGGTGGGCCGCAGAACAT
hsa-miR-376a-3p	CGCGATCATAGAGGAAAATCCACGT
hsa-miR-493-3p	TGAAGGTCTACTGTGTGCCAGG
hsa-miR-369-5p	CGCAGATCGACCGTGTTATATTCGC
hsa-miR-493-5p	CGCGTTGTACATGGTAGGCTTTCATT
hsa-miR-377-3p	CCGCATCACACAAAGGCAACTTTTGT
hsa-miR-127-3p	TAATATCGGATCCGTCTGAGCTTGGC
hsa-miR-376c-3p	CGCGAACATAGAGGAAATTCCACGT
hsa-miR-758-3p	CCTTTGTGACCTGGTCCACTAACC
hsa-miR-409-5p	CAGGTTACCCGAGCAACTTTGCAT
hsa-miR-495-3p	CCGCAAACAAACATGGTGCACTTCTT
hsa-miR-337-3p	CGCGCTCCTATATGATGCCTTTCTTC
hsa-miR-379-3p	CGCCGTATGTAACATGGTCCACTAACT
hsa-miR-494-3p	CGCTGAAACATACACGGGAAACCTC
hsa-miR-889-3p	CGCCGTTAATATCGGACAACCATTGT
hsa-miR-370-3p	TTGCCTGCTGGGGTGGAA
hsa-miR-409-3p	GAATGTTGCTCGGTGAACCCCT
hsa-miR-382-5p	CCGAAGTTGTTCGTGGTGGATTCG
hsa-miR-329-3p	CGCGAACACACCTGGTTAACCT
hsa-miR-656-3p	CCGCGCCAATATTATACAGTCAACCTC
hsa-miR-411-3p	CGCTATGTAACACGGTCCACTAACC
DQ597174	GCAGTGTTCTGGAATCCTACGTGAGA
DQ596314	GACCAATGATGAGTATTCTGGGGTGTC
DQ596311	GACCAATGATGAGATTGGAGGGTGTCT
DQ571538	ATCAATGATGAGTACCCTGGGGTGTC
DQ596390	GACGGTGAATACAGGTCTGGAAGTCT
DQ596354	GACCTATGATGATGACTGGTGGCGTAT
DQ596309	CGCGACCAATGATGAGACAGTGTTTAT
DQ596225	CGCGACCAATGATGAGACAGTGTTTAT
DQ571550	ATCAGACCCCAGAAAAGGTGTTGGTT
DQ599117	TAACCGAAAGGTTGGTGGTTCGAG
DQ593752	GCTGCATCCACTGATAGACCTTGAAC
DQ573323	TCAGAAGATTCCAGGTTCGACTCCTG
DQ582566	CATTGATCATCGACACTTCGAACGCAC
DQ597069	GCACTTGAGTTCAGGAGTTCAAGACCA
DQ593909	CTTAGGTCGCTGGTTCGATTCCG
DQ586741	TGGAATGGTGACAACATGCTGGAG
DQ596306	TATAGACCAATGATGACCACTGGTGGC
DQ600288	TACCTCATGAAGATCCTCACCGAGC
DQ600289	TACCTCATGAAGATCCTCACTGAGCGA
DQ596863	GATCGATGATGACTACCGGTGGC
DQ599478	TGCCGCTAAGTCAGAATCAGGATTTGA
DQ592083	GCTGTGTGTCTGGTCACTGTGAT
DQ595899	TTTGGCAATGGTAGAACTCACACTGGT
DQ574681	CTCCAGGGAAATGTTGGATTTTGTGGA
DQ573545	TCAGCTCTTAGTGATCCAGGCCT
DQ580642	CGCTGAGCCAGATAAGGTGATTGAAAT
DQ590339	TATGGTGGCACCCTTTGTGAGG
DQ598642	CGTTCAAACCAACACAAGAGCCTTACA
DQ579992	TGACTGGTGGCTCCGAAGAGA
DQ585825	GCTGCTCTTGGGAAAATGGTGTTGA
DQ587777	GCGCTGGCCAAACTCCATAAAATAGTT
DQ586766	TCGCTGGAATTTGGGAACTATCTGTGA
DQ599702	CGCTACAAAGACTACAAGATCCACTGG
DQ572769	TCAAGGGTTGCTTCTGAGTGGTGTTT
DQ577094	TCGTCCAGGATGTCTGGGATGT
DQ597945	TATAGGCCAGCCTGGTCCACAT
DQ576326	TCCTGAATGATGGGAAATGTGTCCTCT
DQ597971	GGCCGGTTAGCTCAGTTGGTTAG
DQ601914	ATATTAGTCCCAGCTACTTGGGAGGCT
DQ576605	TCCTTAGGTCGCTGGTTCGATTC
